# Supplementary material for: The preference signature of the SARS-CoV-2 Nucleocapsid NTD for its 5’-genomic RNA elements
Source: Nat Commun. 2023 Jun 7;14:3331. doi: 10.1038/s41467-023-38882-y (PMC10246530; doi:10.1038/s41467-023-38882-y)
Supplement: Supplementary file 4 — Source Data [file 41467_2023_38882_MOESM4_ESM.xlsx]

## Sheet: Fig. 1
	Source Data: Replicates of EMSAs. EMSAs of NTD with SARS-CoV-2 5’-genomic RNA elements (comprising RNAs from SL1 to SL6) and control RNAs (19mer RNAs). Plot of EMSAs as triplicate experiments. Shown are radiographs of native PAGEs with 32P-labelled RNAs as given and titrated with different concentrations of NTD shown above lanes. Given are technical replicates.

## Sheet: Fig. 2+Suppl. Fig. 2,3
	Full spectral overlays of NTD titrations with SARS-CoV-2 5'gRNA elements. Upper panel: Titration with the large, branched SL5 RNA to the NTD led to severe line broadening of protein peaks even at 0.1 molar equivalents, depicted by 1H-15N-HSQC spectra. In line with the results from EMSAs (see Fig. 1) this suggests SL5 (157 nt, 48 kDa) is simultaneously bound by multiple NTD molecules leading to an…

## Sheet: Fig. 2+Suppl. Fig. 6,15
	Source Data of aSEC runs showing underlying retention volumes, absorbances and integrated peak areas at the two different temperatures for free NTD and RNAs as well as for their complex runs.
	aSEC analysis of (RT) runs
				Retention Volume			Absorbance Maxima			Area
		Protein	RNA	From	To	Maxim	260	280	260/280	260	280	260/280
		NTDapo		12.39	14.1	12.95	81.03	157.27	0.515229	36.42	70.81	0.514334
			apoSL2+3	11.31	13.58	12.09	1315.55	602.24	2.18443	747.72	343.15	2.17899
		NTD	SL2+3	11.31	13.59	11.68	1234.54	601.01	2.05411	708.2	376.81	1.87946
	Peak 1		apoSL4	9.39	11.39	10.01	256.4	115.24	2.22492	190.93	85.78	2.22581
	Peak 2		apoSL4	11.39	16	12.2	2239.75	1042.18	2.1491	1264.05	584.26	2.16351
	Peak 1	NTD	SL4	9.39	11.39	10.08	251.25	114.17	2.20067	191.15	86.99	2.19738
	Peak 2	NTD	SL4	11.39	16	12.26	2253.51	1058.45	2.12907	1253.32	636.42	1.96933
			apoSL4ext	7.49	18	10.86	1633.8	727.96	2.24435	1202.9	535.7	2.24547		Marked entries/values have been used for quantification of temperature-dependent increase of RNP complexes on spread sheet "Suppl. Fig. 15"!
		NTD	SL4ext	7.49	18	10.14	1801.97	821.31	2.19402	1405.55	660.94	2.12659
	Peak 1		Ext	8.12	10.11	8.99	29.96	11.35	2.63965	24.61	8.4	2.92976
	Peak 2		Ext	11.19	13.21	12.1	4.74	1.66	2.85542	3	0.73	4.10959
	Peak 3		Ext	13.21	18	14.09	1041.14	460.94	2.25873	660.39	281.15	2.34889
	Peak 1	NTD	Ext	8.11	10.11	8.92	31.2	12.66	2.46445	25.35	10.39	2.43985
	Peak 2	NTD	Ext	12.01	13.29	12.48	301.87	188.69	1.59982	210.34	134.97	1.55842
	Peak 3	NTD	Ext	13.29	18	14.13	814.36	357.2	2.27984	546.63	234.96	2.32648
	Peak 1		19TOP	12.39	13.54	13.54	10.44	5.51	1.89474	8.38	4.77	1.75681
	Peak 2		19TOP	15.91	17.25	17.25	289.88	159.01	1.82303	83.37	45.34	1.83877
	Peak 1	NTD	19TOP	12.4	12.96	12.93	74.79	133.76	0.559136	19.9	31.94	0.623043
	Peak 2	NTD	19TOP	15.92	17.25	17.25	264.37	143	1.84874	82.04	43.69	1.87778
	aSEC analysis of (4°C) runs
				Retention Volume			Absorbance Maxima			Area
		Protein	RNA	From	To	Max.	260	280	260/280	260	280	260/280
		NTDapo		12.4	15	13.05	34.89	75.05	0.46489	29.12	62.25	0.467791
			apoSL2+3	13.25	16.5	14.2	251	140.68	1.78419	256.77	144.47	1.77732
	Peak 1	NTD	SL2+3	11.6	13.6	12.29	446.18	319.62	1.39597	488.41	349.23	1.39853
	Peak 2	NTD	SL2+3	13.6	16.5	14.4	113.67	67.67	1.67977	164.19	100.29	1.63715
	Peak 1		apoSL4	11.4	13.16	12.11	6.37	3.41	1.86804	5.85	3.14	1.86306
	Peak 2		apoSL4	13.16	16.7	14.55	313.91	174.81	1.79572	259.83	145.18	1.78971
	Peak 1	NTD	SL4	11.4	13.46	12.92	56.03	72.61	0.771657	48.67	60.07	0.810221
	Peak 2	NTD	SL4	13.46	16.7	14.55	744.29	427.84	1.73965	818.33	479.06	1.7082
	Peak 1		apoSL4ext	9.32	15	12.57	288.87	153.91	1.87688	462.79	249.46	1.85517
	Peak 1	NTD	SL4ext	8.59	10.62	10.34	370.09	213.05	1.7371	407.5	235.5	1.73036
	Peak 2	NTD	SL4ext	10.62	12	11.05	405.51	230.22	1.7614	450.81	255.69	1.76311
	Peak 3	NTD	SL4ext	12	15	12.53	338.37	185.76	1.82154	365.36	199.99	1.82689
	Peak 1		apoExt	15.2	20	16.03	317.15	168.78	1.87907	297.75	156.52	1.90231
	Peak 1	NTD	Ext	11.88	14.4	12.94	72.56	73.15	0.991934	82.67	82.96	0.996504
	Peak 2	NTD	Ext	14.4	20	15.96	383.81	206.53	1.85837	409.9	218.35	1.87726
	Peak 1		19TOP	13.94	17.2	17.2	224.04	117.66	1.90413	103.9	55.06	1.88703
	Peak 1	NTD	19TOP	12.4	13.05	13.05	35.67	73.75	0.483661	11.68	21.81	0.535534
	Peak 2	NTD	19TOP	13.94	17.28	17.28	229.7	118.34	1.94102	142.97	78.8	1.81434

## Sheet: Fig. 3+Suppl. Fig. 7
Full spectral overlays of NTD mutant titrations with SARS-CoV-2 5'gRNA elements SL4 and SL4ext. Upper panel: Titration of G60I, G99I, S105I and R107A with 1.2x molar excess of SL4. Lower panel, the same with SL4ext.
G60	G99	S105	R107

## Sheet: Suppl. Fig. 4A+B
Source Data of replicates showing ITC measurements of NTD with SL4 (top) and SL4 ext (middle) and SL1Next as control (bottom). All reactions are fitted for consistency with an asymmetric two-step sequential binding function. Only where feasible, two binding events are given from the fit, else only one binding event is determined, or none at all. Derivable Gibbs energies (DG), enthalpies (DH) and …
Note: "SL1Next" stands for the Natural SL1 extension, represented by "SL1_extSL1" in the text documents!
Low salt (50mM):									High salt (250mM):
			dG	dH		(-)TdS
SL4 1st:									Not determinable!
	Kd in uM	n	dG	dH	S	(-)TdS
replicate 1	61.4	1	-5.74309	-7.04	-4.35203	1.29691
replicate 2	66.4	0.96	-5.69673	-3.28	8.10984	-2.41673
mean	63.9	0.98	-5.71991	-5.16	1.87891	-0.559914
full error range +/-	2.5	-0.02	0.0231804	1.88	6.23094	-1.85682
SL4 2nd:	Not determinable!								Not determinable!
	Kd in uM	n	dG	dH	S	(-)TdS
replicate 1	5636
replicate 2	916
mean	3276
full error range +/-	2360
SL4ext 1st:									SL4ext 1st:
	Kd	n	dG (Ext)	dH (Ext)	S	(-)TdS (Ext)				Kd in uM	n	dG	dH	S	(-)TdS
replicate 1	0.3	0.85	-8.89435	-19	-33.9116	10.1056			replicate 1	8.5	0.3	-6.9141	1.01	26.5909	-7.9241
replicate 2	0.4	0.8	-8.72399	-18.5	-32.8054	9.77601			replicate 2	12.6	0.25	-6.681	0.8	25.104	-7.481
mean	0.35	0.825	-8.80917	-18.75	-33.3585	9.94083			mean	10.55	0.275	-6.79755	0.905	25.8475	-7.70255
full error range +/-	-0.05	0.025	-0.0851809	-0.25	-0.553084	0.164819			full error range +/-	-2.05	0.025	-0.11655	0.105	0.743456	-0.22155
SL4ext 2nd:									SL4ext 2nd:
	Kd	n	dG2 (SL4)	dH2 (SL4)	S	(-)TdS2 (SL4)				Kd in uM	n	dG	dH	S	(-)TdS
replicate 1	123	1.4	-5.33166	-14	-29.0884	8.66834			replicate 1	49.6	1.5	-5.869	-15.52	-32.3859	9.651
replicate 2	147	1.4	-5.2261	-12	-22.7312	6.7739			replicate 2	56.2	1.1	-5.7955	-14.53	-29.3104	8.7345
mean	135	1.4	-5.27888	-13	-25.9098	7.72112			mean	52.9	1.3	-5.83225	-15.025	-30.8482	9.19275
full error range +/-	12	0	0.0527782	1	3.1786	-0.947222			full error range +/-	3.3	-0.2	0.03675	0.495	1.53775	-0.45825
SL1Next 1st:									Not determinable!
	Kd in uM	n	dG	dH	S	(-)TdS
replicate 1	78.9	1	-5.59459	-8.04	-8.20607	2.44541
replicate 2	94.6	0.9	-5.48712	-5.24	0.82927	-0.247123
mean	86.75	0.95	-5.54086	-6.64	-3.6884	1.09914
full error range +/-	7.85	-0.05	0.053734	1.4	4.51767	-1.34627
SL1Next 2nd:	Not determinable!								Not determinable!
	Kd in uM	n	dG	dH	S	(-)TdS
replicate 1	4677
replicate 2	1782
mean	3229.5
full error range +/-	1447.5
Replicates: Thermograms and curves
Buffer runs

## Sheet: Suppl. Fig. 4C
Source Data of replicates showing ITC measurements of NTD with SL4 (top) and SL4 ext (bottom). The plots contain traces of raw heat during titrations (upper one) and integrated energies as a function of molar ratios (lower one), respectively. Derivable Gibbs energies (DG), enthalpies (DH) and entropies (-TDS) are given together with affinities (Kd) and respective molar ratios of transitions (n). …
NTD-SL4
1st binding event	Kd in uM	n	DG	DH	(-)TDS	comment
Biological Replicate
1	37.3	0.95	-6.03825	-3.78	-2.25825	used for representative plot in SI
2	55	0.68	-5.80828	-1.69	-4.11828
3	43.7	0.9	-5.94447	-5.88	-0.0644746
mean	45.3333	0.843333	-5.93034	-3.78333	-2.147
STD	8.96233	0.143643	0.115635	2.095	2.02919
No fittable 2nd binding event!
					DG		DH		(-)TDS
NTD-SL4ext (Two fittable binding events)					1	2	1	2	1	2
	KD 1	KD 2	n1	n2	DG (Ext)	DG2 (SL4)	DH (Ext)	DH2 (SL4)	(-)TDS (Ext)	(-)TDS2 (SL4)	comment
Biological Replicate
1	0.8	86.6	0.4	0.95	-8.31352	-5.53945	-25.32	-19.05	8.71352	6.48945	used for representative plot in SI
2	0.4	65.5	0.6	0.85	-8.72399	-5.70482	-25.85	-19.7	9.32399	6.55482
3	0.55	74.4	0.4	1.05	-8.5354	-5.62937	-28.18	-21.31	8.9354	6.67937
mean	0.583333	75.5	0.466667	0.95	-8.5243	-5.62454	-26.45	-20.02	8.99097	6.57454
STD	0.202073	10.5929	0.11547	0.1	0.205462	0.0827896	1.52148	1.16349	0.309006	0.0964847

## Sheet: Fig.4 Table 2 Suppl. Fig.8 
	Source Data of SEC-SAXS frame selection: Given are the exact buffer and parent frames selected for the SAXS data shown in Figure 4+Table 2 and Supplemental Figure 8+Supplemental Table 2 as well as the spread sheet "Suppl. Fig. 8f" together with their SASBDB deposition ID.
	Phosphate buffer conditions	NTD	SASDPK6	parent-buffer-frames: img_0239_01106.dat img_0239_01107.dat img_0239_01108.dat img_0239_01109.dat img_0239_01110.dat img_0239_01111.dat img_0239_01112.dat img_0239_01113.dat img_0239_01114.dat img_0239_01115.dat img_0239_01116.dat img_0239_01117.dat img_0239_01118.dat img_0239_01119.dat img_0239_01120.dat img_0239_01121.dat img_0239_01122.dat img_0239_01123.dat img_0239_01124.dat img_0239_01125.d…	HEPES buffer conditions	NTD	SASDR33	parent-buffer-frames: sec_0013_00042.dat sec_0013_00044.dat sec_0013_00119.dat sec_0013_00120.dat sec_0013_00121.dat sec_0013_00123.dat sec_0013_00131.dat sec_0013_00132.dat sec_0013_00133.dat sec_0013_00140.dat sec_0013_00147.dat sec_0013_00148.dat sec_0013_00151.dat sec_0013_00152.dat sec_0013_00153.dat sec_0013_00157.dat sec_0013_00174.dat sec_0013_00175.dat sec_0013_00329.dat sec_0013_00331.d…
				parent-sample-frames: img_0239_01210.dat img_0239_01211.dat img_0239_01212.dat img_0239_01213.dat img_0239_01214.dat img_0239_01215.dat img_0239_01216.dat img_0239_01217.dat img_0239_01218.dat img_0239_01219.dat img_0239_01220.dat img_0239_01221.dat img_0239_01222.dat				parent-sample-frames: sec_0013_01127.dat sec_0013_01128.dat sec_0013_01129.dat sec_0013_01130.dat sec_0013_01131.dat sec_0013_01132.dat sec_0013_01133.dat sec_0013_01134.dat sec_0013_01135.dat sec_0013_01136.dat sec_0013_01137.dat sec_0013_01138.dat sec_0013_01139.dat sec_0013_01140.dat sec_0013_01141.dat sec_0013_01142.dat sec_0013_01143.dat sec_0013_01144.dat sec_0013_01145.dat sec_0013_01146.d…
		SL23	SASDPL6	parent-buffer-frames: sec_0002_00950.dat sec_0002_00951.dat sec_0002_00952.dat sec_0002_00953.dat sec_0002_00954.dat sec_0002_00955.dat sec_0002_00956.dat sec_0002_00957.dat sec_0002_00958.dat sec_0002_00959.dat sec_0002_00961.dat sec_0002_00962.dat sec_0002_00963.dat sec_0002_00964.dat sec_0002_00965.dat sec_0002_00966.dat sec_0002_00967.dat sec_0002_00968.dat sec_0002_00969.dat sec_0002_00970.d…		SL23	SASDR43	parent-buffer-frames: sec_0014_00273.dat sec_0014_00274.dat sec_0014_00275.dat sec_0014_00276.dat sec_0014_00277.dat sec_0014_00278.dat sec_0014_00279.dat sec_0014_00280.dat sec_0014_00281.dat sec_0014_00282.dat sec_0014_00283.dat sec_0014_00284.dat sec_0014_00285.dat sec_0014_00286.dat sec_0014_00287.dat sec_0014_00288.dat sec_0014_00289.dat sec_0014_00290.dat sec_0014_00291.dat sec_0014_00292.d…
				parent-sample-frames: sec_0002_01125.dat sec_0002_01126.dat sec_0002_01127.dat sec_0002_01128.dat sec_0002_01129.dat sec_0002_01130.dat sec_0002_01131.dat sec_0002_01132.dat sec_0002_01133.dat sec_0002_01134.dat sec_0002_01135.dat sec_0002_01136.dat sec_0002_01137.dat sec_0002_01138.dat sec_0002_01139.dat sec_0002_01140.dat sec_0002_01141.dat sec_0002_01142.dat sec_0002_01143.dat sec_0002_01144.d…				parent-sample-frames: sec_0014_00984.dat sec_0014_00985.dat sec_0014_00986.dat sec_0014_00987.dat sec_0014_00988.dat sec_0014_00989.dat sec_0014_00990.dat sec_0014_00991.dat sec_0014_00992.dat sec_0014_00993.dat sec_0014_00994.dat sec_0014_00995.dat sec_0014_00996.dat sec_0014_00997.dat sec_0014_00998.dat sec_0014_00999.dat sec_0014_01000.dat sec_0014_01001.dat sec_0014_01002.dat sec_0014_01003.d…
		SL4	SASDPM6	parent-buffer-frames: sec_0006_02353.dat sec_0006_02354.dat sec_0006_02355.dat sec_0006_02356.dat sec_0006_02357.dat sec_0006_02358.dat sec_0006_02359.dat sec_0006_02360.dat sec_0006_02361.dat sec_0006_02362.dat sec_0006_02363.dat sec_0006_02364.dat sec_0006_02365.dat sec_0006_02366.dat sec_0006_02367.dat sec_0006_02368.dat sec_0006_02369.dat sec_0006_02370.dat sec_0006_02371.dat sec_0006_02372.d…		SL4	SASDR53	parent-buffer-frames: sec_0007_00311.dat sec_0007_00312.dat sec_0007_00313.dat sec_0007_00314.dat sec_0007_00315.dat sec_0007_00316.dat sec_0007_00317.dat sec_0007_00318.dat sec_0007_00319.dat sec_0007_00320.dat sec_0007_00321.dat sec_0007_00322.dat sec_0007_00323.dat sec_0007_00324.dat sec_0007_00325.dat sec_0007_00326.dat sec_0007_00327.dat sec_0007_00328.dat sec_0007_00329.dat sec_0007_00330.d…
				parent-sample-frames: sec_0006_01363.dat sec_0006_01364.dat sec_0006_01365.dat sec_0006_01366.dat sec_0006_01367.dat				parent-sample-frames: sec_0007_01002.dat sec_0007_01003.dat sec_0007_01004.dat sec_0007_01005.dat sec_0007_01006.dat sec_0007_01007.dat sec_0007_01008.dat sec_0007_01009.dat sec_0007_01010.dat sec_0007_01011.dat sec_0007_01012.dat sec_0007_01013.dat sec_0007_01035.dat sec_0007_01036.dat sec_0007_01037.dat sec_0007_01038.dat sec_0007_01039.dat sec_0007_01040.dat sec_0007_01041.dat
		SL4ext	SASDPN6	parent-buffer-frames: sec_0004_00001.dat sec_0004_00002.dat sec_0004_00003.dat sec_0004_00004.dat sec_0004_00005.dat sec_0004_00006.dat sec_0004_00007.dat sec_0004_00008.dat sec_0004_00009.dat sec_0004_00010.dat sec_0004_00011.dat sec_0004_00012.dat sec_0004_00013.dat sec_0004_00014.dat sec_0004_00015.dat sec_0004_00016.dat sec_0004_00017.dat sec_0004_00018.dat sec_0004_00019.dat sec_0004_00020.d…		SL4ext	SASDR63	sec_0006_01332.dat sec_0006_01334.dat sec_0006_01335.dat sec_0006_01336.dat sec_0006_01337.dat sec_0006_01338.dat sec_0006_01339.dat sec_0006_01340.dat sec_0006_01341.dat sec_0006_01342.dat sec_0006_01343.dat sec_0006_01344.dat sec_0006_01345.dat sec_0006_01346.dat sec_0006_01347.dat sec_0006_01348.dat sec_0006_01352.dat sec_0006_01355.dat sec_0006_01356.dat sec_0006_01358.dat sec_0006_01359.dat …
				parent-sample-frames: sec_0004_01112.dat sec_0004_01113.dat sec_0004_01114.dat sec_0004_01115.dat sec_0004_01116.dat sec_0004_01117.dat sec_0004_01118.dat sec_0004_01119.dat sec_0004_01120.dat				parent-sample-frames: sec_0006_00891.dat sec_0006_00892.dat sec_0006_00893.dat sec_0006_00894.dat sec_0006_00895.dat sec_0006_00896.dat sec_0006_00897.dat sec_0006_00898.dat sec_0006_00899.dat sec_0006_00900.dat sec_0006_00901.dat sec_0006_00902.dat sec_0006_00903.dat sec_0006_00904.dat sec_0006_00906.dat sec_0006_00907.dat sec_0006_00908.dat sec_0006_00909.dat sec_0006_00910.dat sec_0006_00911.d…
		Ext	SASDPP6	parent-buffer-frames: sec_0003_00040.dat sec_0003_00041.dat sec_0003_00042.dat sec_0003_00043.dat sec_0003_00044.dat sec_0003_00045.dat sec_0003_00046.dat sec_0003_00047.dat sec_0003_00048.dat sec_0003_00049.dat sec_0003_00050.dat sec_0003_00051.dat sec_0003_00052.dat sec_0003_00053.dat sec_0003_00054.dat sec_0003_00055.dat sec_0003_00056.dat sec_0003_00057.dat sec_0003_00058.dat sec_0003_00059.d…		Ext	SASDR73	parent-buffer-frames: sec_0009_00157.dat sec_0009_00158.dat sec_0009_00159.dat sec_0009_00160.dat sec_0009_00161.dat sec_0009_00162.dat sec_0009_00163.dat sec_0009_00164.dat sec_0009_00165.dat sec_0009_00166.dat sec_0009_00167.dat sec_0009_00168.dat sec_0009_00169.dat sec_0009_00170.dat sec_0009_00171.dat sec_0009_00172.dat sec_0009_00173.dat sec_0009_00174.dat sec_0009_00175.dat sec_0009_00176.d…
				parent-sample-frames: sec_0003_01270.dat sec_0003_01271.dat sec_0003_01272.dat sec_0003_01273.dat sec_0003_01274.dat sec_0003_01275.dat sec_0003_01276.dat sec_0003_01277.dat sec_0003_01278.dat sec_0003_01279.dat sec_0003_01280.dat sec_0003_01281.dat sec_0003_01282.dat sec_0003_01283.dat sec_0003_01284.dat sec_0003_01285.dat sec_0003_01287.dat sec_0003_01288.dat sec_0003_01289.dat sec_0003_01290.d…				parent-sample-frames: sec_0009_01144.dat sec_0009_01145.dat sec_0009_01146.dat sec_0009_01147.dat sec_0009_01148.dat sec_0009_01149.dat sec_0009_01150.dat sec_0009_01151.dat sec_0009_01152.dat sec_0009_01153.dat sec_0009_01154.dat sec_0009_01155.dat sec_0009_01156.dat sec_0009_01157.dat sec_0009_01158.dat sec_0009_01159.dat sec_0009_01160.dat sec_0009_01161.dat sec_0009_01162.dat sec_0009_01163.d…
		NTD:SL23	SASDPQ6	parent-buffer-frames: img_0235_00027.dat img_0235_00028.dat img_0235_00029.dat img_0235_00031.dat img_0235_00032.dat img_0235_00033.dat img_0235_00034.dat img_0235_00035.dat img_0235_00036.dat img_0235_00037.dat img_0235_00038.dat img_0235_00039.dat img_0235_00040.dat img_0235_00041.dat img_0235_00042.dat img_0235_00043.dat img_0235_00044.dat img_0235_00045.dat img_0235_00046.dat img_0235_00047.d…
				parent-sample-frames: img_0235_00821.dat img_0235_00822.dat img_0235_00823.dat img_0235_00824.dat img_0235_00825.dat img_0235_00826.dat img_0235_00827.dat img_0235_00828.dat img_0235_00829.dat img_0235_00830.dat img_0235_00831.dat img_0235_00832.dat img_0235_00833.dat img_0235_00834.dat img_0235_00835.dat img_0235_00836.dat img_0235_00837.dat img_0235_00838.dat img_0235_00839.dat img_0235_00840.d…
		NTD:SL4ext	SASDPR6	parent-buffer-frames: img_0237_00151.dat img_0237_00152.dat img_0237_00153.dat img_0237_00154.dat img_0237_00155.dat img_0237_00156.dat img_0237_00157.dat img_0237_00158.dat img_0237_00159.dat img_0237_00160.dat img_0237_00161.dat img_0237_00162.dat img_0237_00163.dat img_0237_00164.dat img_0237_00165.dat img_0237_00166.dat img_0237_00167.dat img_0237_00168.dat img_0237_00169.dat img_0237_00170.d…
				parent-sample-frames: img_0237_00964.dat img_0237_00965.dat img_0237_00966.dat img_0237_00967.dat img_0237_00968.dat img_0237_00969.dat img_0237_00970.dat img_0237_00971.dat img_0237_00972.dat img_0237_00973.dat img_0237_00974.dat img_0237_00975.dat img_0237_00976.dat img_0237_00977.dat
		NTD:EXT	SASDPS6	parent-buffer-frames: img_0238_00001.dat img_0238_00002.dat img_0238_00003.dat img_0238_00005.dat img_0238_00006.dat img_0238_00007.dat img_0238_00008.dat img_0238_00009.dat img_0238_00012.dat img_0238_00013.dat img_0238_00014.dat img_0238_00015.dat img_0238_00017.dat img_0238_00018.dat img_0238_00019.dat img_0238_00022.dat img_0238_00023.dat img_0238_00024.dat img_0238_00025.dat img_0238_00026.d…
				parent-sample-frames: img_0238_01102.dat img_0238_01103.dat img_0238_01104.dat img_0238_01105.dat img_0238_01106.dat img_0238_01107.dat img_0238_01108.dat img_0238_01109.dat img_0238_01110.dat img_0238_01111.dat img_0238_01112.dat img_0238_01113.dat img_0238_01114.dat img_0238_01115.dat img_0238_01116.dat img_0238_01117.dat img_0238_01118.dat img_0238_01119.dat
		NTD:SL4	SASDPT6	parent-buffer-frames: sec_0005_00516.dat sec_0005_00548.dat sec_0005_00549.dat sec_0005_00550.dat sec_0005_00551.dat sec_0005_00552.dat sec_0005_00553.dat sec_0005_00566.dat sec_0005_00567.dat sec_0005_00568.dat sec_0005_00569.dat sec_0005_00574.dat sec_0005_00608.dat sec_0005_00609.dat sec_0005_00610.dat sec_0005_00611.dat sec_0005_00633.dat sec_0005_00634.dat sec_0005_00635.dat sec_0005_00638.d…
				parent-sample-frames: sec_0005_01191.dat sec_0005_01192.dat sec_0005_01193.dat sec_0005_01194.dat sec_0005_01195.dat sec_0005_01196.dat sec_0005_01197.dat sec_0005_01198.dat sec_0005_01199.dat sec_0005_01200.dat sec_0005_01201.dat sec_0005_01202.dat sec_0005_01203.dat sec_0005_01204.dat sec_0005_01205.dat sec_0005_01206.dat sec_0005_01207.dat sec_0005_01208.dat

## Sheet: Fig.4 Suppl. Fig. 8
	Source Data of SEC-SAXS: Guinier plots showing the quality of SAXS data in the low q-range
Phosphate buffer:																	HEPES buffer:

## Sheet: Suppl. Fig. 8c,f
C)	Source Data for the determination of NTD MW based on low-molecular weight (LMW) protein standards in aSEC: Given are all biological and technical replicates together with average values and standard deviation as error.
				Ve	MW	Protein Standard	Kav
		Void Volume (mL) Vo	7.2	9.41	75	Conalbumin	0.131548
		Retention Volume (mL) Ve		10.53	43	Ovalbumin	0.198214
		Column Volume Vc	24	11.9	29	Carbonic anhydrase	0.279762
				13.8	13.7	Ribonuclease A	0.392857
				15.9	6.5	Aportinin	0.517857
								Apparent MW (kDa)
	Biological Replicate	Technical Replicate	500uM	13.07			0.349405	16.1302
	1	n1	70uM	13.15			0.354167	15.672
		n2	70uM	13.05			0.348214	16.2468
	2	n3	70uM	13			0.345238	16.5421
		n4	70uM	12.95			0.342262	16.8427
					AVERAGE			16.3259
					STDEV		±	0.499234
	Kav = (Ve-Vo) / (Vc-Vo), where Ve is the elution volume, Vo the void volume, and Vc total column volume.
F)	Source Data for the calculation of MALS MW : Given are the raw data used to calculate the average value and standard deviation as error.
		apoNTD	SL2+3	SL4	SL4ext	EXT
		16013.2	13803.9	14351.8	21696.9	7442.04
		15925.1	13801.4	14361.6	21684.4	7434.47
		15860.8	13800.4	14354.6	21629.3	7434.82
		15818	13801.2	14344.4	21571.9	7437.91
		15791.4	13802.2	14331	21518.9	7439.62
		15776.2	13801	14312.9	21476.1	7437.81
		15771.5	13798.4	14293.7	21438.2	7432.81
		15774.1	13794.9	14276.5	21401.7	7426.93
		15778.5	13791.9	14261.7	21365.5	7422.59
		15777.8	13788.9	14249.2	21329.7	7420.85
		15764	13785	14240.6	21297.6	7445.09
		15796	13779.8	14265.6	21272.3	7464.67
		15790.4	13792.6	14309.1	21253.7	7466.22
		15744.6	13834.2	14314.4	21236.9	7450.29
		15667.1	13831.8	14279.7	21217.3	7414.62
		15580.6	13777.4	14218.9	21192.5	7415.75
		15567.8	13735.5	14213.5	21165.1	7421.52
		15571.4	13723.9	14210.4	21139.1	7429.74
		15586.2	13713.8	14204.6	21116	7434.68
		15604.1	13705.9	14199.8	21099.2	7431.53
		15620	13700	14196.8	21104.3	7419.42
		15633.6	13693.9	14193.6	21154.4	7400.34
		15643.7	13685.5	14192.1	21177.7	7376.58
		15641.7	13672.9	14191.7	21140	7348.16
		15617.8	13652.9	14191.4	21114.3	7315.05
		15568.7		14190.7	21132.2
		15504.4		14187.1	21151.8
		15446.7		14184	21171.3
		15406		14185	21190.1
		15371		14187.5	21206.6
		15163		14187	21219.8
					21228.1
					21232.5
					21227.9
					21207.9
					21166.4
					21102.8
					21021.5
					20928.1
					20818.7
					20687.9
					20532.4
	AVERAGE	15663.7	13762.8	14247.8	21286	7422.54
	STDEV	173.836	52.9812	61.4332	179.545	33.3003
	MW	15.6637	13.7628	14.2478	21.286	7.42254
	Error (±)	0.173836	0.0529812	0.0614332	0.179545	0.0333003

## Sheet: Suppl. Fig. 8f
	Source Data of SEC-SAXS-MALS data acquisition, analysis and quality assesment (in HEPES buffer).
	Values in brackets define ranges or errors.
a	Sample details	NTD	SL2+3	SL4	SL4ext *	Ext
	SASBDB accession codes	SASDR33	SASDR43	SASDR53	SASDR63	SASDR73
	Organism	SARS-CoV-2
	Uniprot ID	P0DTC9
	Amino acid range	(G) 44-180
	Genomic boundaries (5’ -> 3’)		(gg) 40-80	(gg) 86-125 (cc)	(gg) 83-149	(gg) 129-148
	Ext. coefficient ε 280nm (L mol-1 cm-1)	26930
	Ext. coefficient ε 260nm (L mol-1 cm-1)		424500	424500	677800	239800
	Partial specific volume (cm3 g-1)	0.7415	0.5688	0.5684	0.5689	0.5706
b	Data collection parameters
	Instrument	EMBL P12 BioSAXS beam line, DESY, Hamburg
	Data collection mode	SEC-SAXS-MALS
	X-ray wavelength (nm)	0.124
	Energy (keV)	10
	Sample-to-detector distance (m)	3
	Detector	Pilatus 6M
	q measurement range (Å-1)	0.0002 – 0.73
	Scattering intensity scale	Absolute scale, cm-1
	Absolute scaling method	Calibrated to water
	Basis for normalization	Normalized to the intensity of the transmitted beam
	SEC column	Superdex75 Increase 10/300GL (Cytiva)
	SEC flow rate (mL min-1)	0.7	0.7	0.7	0.7	0.7
	SEC-SAXS buffer	25 mM HEPES, 75 mM KCl, 2.5 mM NaNO3, pH 7.2
	SEC temperature (°C)	25	25	25	25	25
	Sample injection volume (µL)	90	90	90	90	90
	Protein sample conc. (mg mL-1)	4.5
	RNA sample conc. (mg mL-1)		4.5	4.2	6.6	2.1
	Exposure time per data frame (s)	0.99
	No. of frames collected	2011	2100	2100	2100	2100
c	Data processing
	SEC-SAXS primary data processing	P12 SASFLOW pipeline and CHROMIXS
	# buffer frames used for averaging	133	171	144	206	154	For details on frames see tab: Fig.4 Table 2 Suppl. Fig.8
	# sample frames used for averaging (frame selection)	27 (1127-1153)	26 (984-1009)	40 (1002-1041)	51 (891-941)	26 (1144-1169)	For details on frames see tab: Fig.4 Table 2 Suppl. Fig.8
	q working range (Å-1)	0.0114-0.64	0.0092-0.67	0.0081-0.69	0.0092-0.53	0.0092-0.52
	Data analysis	PRIMUS (ATSAS 3.1.1) and BioXTAS RAW (2.1.0)
d	Structural parameters
	Guinier analysis
	Data analysis software	PRIMUS (ATSAS 3.1.1)
	Guinier I(0)	0.009287	0.01494	0.01869	0.06846	0.00575	All errors are below 0.2 %.
	Rg, s (nm)	1.59 (0.003)	2.34 (0.005)	2.09 (0.004)	3.06 (0.005)	1.69 (0.006)
	qRg limits (point range)	0.18-1.3 (34-286)	0.022-1.3 (26-192)	0.017-1.3 (22-216)	0.28-1.27 (26-142)	0.16-1.3 (26-268)
	Quality-of-fit parameter (R2 linear correlation coefficient)	0.995	0.997	0.997	0.996	0.985
	p(r) analysis
	Data analysis software	PRIMUS (ATSAS 3.1.1)
	I(0)	0.009267	0.01508	0.01882	0.06928	0.005781	All errors are below 0.2 %.
	Rg (nm)	1.58 (0.004)	2.44 (0.007)	2.16 (0.005)	3.24 (0.007)	1.76 (0.01)
	Dmax (nm)	5.2	9.5	7.7	11.7	7.0
	Quality of fit (χ2)	1.003	1.023	0.991	1.245	1.035
	CorMap P-value	0.497	0.049	0.027	0.318	0.183
	Porod volume (nm3)	25.9	28.1	22.1	35.2	13.1
e	Molecular weight
	Calculated MW from sequence (kDa)	14.9	13.7	14.1	22.1	7.1
	MW from SAXS data (cerdibility range) (kDa)	13.5 (12.4-14.5)**	15.5 (14.5-17.1)**	16.8 (15.2-17.1)**	28.9 (25.9-29.3)**	9.5 (9.1-10.9)**
	MW from MALS data (kDa)	15.66	13.76	14.25	21.29	7.42	See previous tab for source of data!
	MALS error	0.17	0.05	0.06	0.18	0.03
f	Atomistic modeling
	Structure / Model type	Crystal (6M3M)
	Data analysis software	CRYSOL (ATSAS 3.1.1)
	q range for fitting (Å-1)	0.0132–0.40
	Imposed symmetry	P1
	Quality of fit (χ2)	1.067
	CorMap P-value	0.101
	* SL4ext data were extrapolated to zero concentration on an absolute scale to limit the effects of repulsive interparticle interference effects. The data used for zero-concentration extrapolation, and the nominal concentrations are avalable in the SASBDB entry SASDR63
	**SASBDB shows MALS-derived MWs

[truncated: 8 more sheets: Fig. 5+Suppl. Fig. 9, Fig. 6+Suppl. Fig. 10, Suppl. Fig. 13, Suppl. Fig. 14, Suppl. Fig. 15, Suppl. Fig. 15-NMR, NMR titration specifics, Primers]
